# Supplementary material for: Toxicity of Flonicamid to Diaphorina citri (Hemiptera: Liviidae) and Its Identification and Expression of Kir Channel Genes
Source: Insects. 2024 Nov 18;15(11):900. doi: 10.3390/insects15110900 (PMC11594753; doi:10.3390/insects15110900)
Supplement: Supplementary file 1 [file insects-15-00900-s001.zip]

Archive with 6 entries (5 files):
- raw data/
- raw data/Comparison of expression levels of DcKirs by RT-qPCR and RNA-Seq.xls
- raw data/DEGs of ion channel activity after Flonicamid Exposure.xls
- raw data/Developmental and Tissue Distribution of DcKirs.xls
- raw data/The toxicity of flonicamid on D. citri adult.xls
- Supplementary File .pdf
