# Supplementary material for: Toxicity of Flonicamid to Diaphorina citri (Hemiptera: Liviidae) and Its Identification and Expression of Kir Channel Genes
Source: Insects. 2024 Nov 18;15(11):900. doi: 10.3390/insects15110900 (PMC11594753; doi:10.3390/insects15110900)
Supplement: Supplementary file 1 [file insects-15-00900-s001.zip › raw data/Comparison of expression levels of DcKirs by RT-qPCR and RNA-Seq.xls]

## Sheet: RNAseq
Gene number	Gene ID	types of gene	group	gene expression	average expression of control	FC（fold change）
Dcitr07g04090.1	DcKir1	ATP-sensitive inward rectifier potassium channel 11/12	control	5.898	7.94933
				8.729
				9.221
			flonicamid	5.955		0.749119
				8.627		1.08525
				2.909		0.365943
Dcitr07g04080.1	DcKir2	G protein-activated Kir 3	control	1.775	1.64233
				1.109
				2.043
			flonicamid	0.785		0.477978
				0.684		0.416481
				1.645		1.00162
Dcitr10g10250.1	DcKir3	inward rectifier potassium channel 2-like	control	23.172	18.222
				16.132
				15.362
			flonicamid	9.858		0.540994
				8.161		0.447865
				5.903		0.323949

## Sheet: qPCR
Gene ID	group	biological replicates	technical replicate	beta-actin	Target gene	mean of references	ΔCt (target-reference)	mean ΔCt in control group	ΔΔCt(target gene-reference)	2^-ΔΔCt	mean ΔCt in technical replicate
DcKir1	control	control-1	technical replicate 1	16.3799	27.6382	16.3944	11.2437	11.4602	-0.216492	1.16191	1.16174
		control-1	technical replicate 2	16.3785	27.6346		11.2401		-0.220101	1.16482
		control-1	technical replicate 3	16.425	27.6424		11.2479		-0.212275	1.15851
		control-2	technical replicate 1	16.3358	27.8511	16.312	11.5392		0.0789604	0.94674	0.980312
		control-2	technical replicate 2	16.2993	27.876		11.564		0.103794	0.930582
		control-2	technical replicate 3	16.3008	27.6832		11.3712		-0.0889759	1.06361
		control-3	technical replicate 1	15.9572	27.5635	15.9278	11.6356		0.175397	0.885524	0.879672
		control-3	technical replicate 2	15.9238	27.5929		11.6651		0.204873	0.867615
		control-3	technical replicate 3	15.9026	27.5629		11.635		0.174821	0.885878
	flonicamid	flonicamid-1	technical replicate 1	15.062	28.8409	15.0257	13.8152		2.35498	0.19547	0.201912
		flonicamid-1	technical replicate 2	14.9781	28.7395		13.7138		2.25355	0.209708
		flonicamid-1	technical replicate 3	15.0369	28.8038		13.7781		2.31791	0.200558
		flonicamid-2	technical replicate 1	15.3846	28.6795	15.3563	13.3233		1.86305	0.274894	0.27003
		flonicamid-2	technical replicate 2	15.3149	28.5283		13.1721		1.71185	0.305268
		flonicamid-2	technical replicate 3	15.3692	28.9372		13.581		2.12075	0.229928
		flonicamid-3	technical replicate 1	14.9695	28.011	14.9346	13.0764		1.61616	0.326203	0.309076
		flonicamid-3	technical replicate 2	14.8764	27.9589		13.0242		1.56402	0.338209
		flonicamid-3	technical replicate 3	14.958	28.3227		13.3881		1.92787	0.262817
DcKir2	control	control-1	technical replicate 1	16.3799	30.0456	16.3944	13.6512	13.6677	-0.0165638	1.01155	1.01072
		control-1	technical replicate 2	16.3785	29.9386		13.5442		-0.123537	1.0894
		control-1	technical replicate 3	16.425	30.165		13.7705		0.102811	0.931217
		control-2	technical replicate 1	16.3358	29.7692	16.312	13.4573		-0.210447	1.15705	1.12148
		control-2	technical replicate 2	16.2993	29.9062		13.5943		-0.0734403	1.05222
		control-2	technical replicate 3	16.3008	29.7716		13.4596		-0.208107	1.15517
		control-3	technical replicate 1	15.9572	29.8259	15.9278	13.898		0.230294	0.852461	0.888784
		control-3	technical replicate 2	15.9238	29.5875		13.6597		-0.00802528	1.00558
		control-3	technical replicate 3	15.9026	29.9026		13.9747		0.307015	0.808312
	flonicamid	flonicamid-1	technical replicate 1	15.062	30.288	15.0257	15.2623		1.5946	0.331114	0.344371
		flonicamid-1	technical replicate 2	14.9781	30.2317		15.206		1.5383	0.34429
		flonicamid-1	technical replicate 3	15.0369	30.1766		15.1509		1.48314	0.35771
		flonicamid-2	technical replicate 1	15.3846	29.9428	15.3563	14.5866		0.918832	0.528937	0.522372
		flonicamid-2	technical replicate 2	15.3149	29.9579		14.6016		0.933869	0.523453
		flonicamid-2	technical replicate 3	15.3692	29.9821		14.6259		0.958123	0.514726
		flonicamid-3	technical replicate 1	14.9695	29.7478	14.9346	14.8132		1.14547	0.452042	0.43545
		flonicamid-3	technical replicate 2	14.8764	29.8674		14.9328		1.26504	0.416087
		flonicamid-3	technical replicate 3	14.958	29.7926		14.858		1.19026	0.438222
DcKir3	control	control-1	technical replicate 1	16.3799	24.9905	16.3944	8.59606	8.56705	0.0290093	0.980093	0.955353
		control-1	technical replicate 2	16.3785	25.0514		8.65699		0.0899376	0.939563
		control-1	technical replicate 3	16.425	25.041		8.64653		0.0794758	0.946401
		control-2	technical replicate 1	16.3358	24.7524	16.312	8.44043		-0.126622	1.09173	1.08174
		control-2	technical replicate 2	16.2993	24.8004		8.48843		-0.0786199	1.05601
		control-2	technical replicate 3	16.3008	24.7448		8.43284		-0.134208	1.09749
		control-3	technical replicate 1	15.9572	24.4903	15.9278	8.56245		-0.00459692	1.00319	0.968264
		control-3	technical replicate 2	15.9238	24.5763		8.64843		0.0813825	0.945151
		control-3	technical replicate 3	15.9026	24.5591		8.63129		0.0642412	0.956448
	flonicamid	flonicamid-1	technical replicate 1	15.062	25.2701	15.0257	10.2444		1.67739	0.312647	0.314893
		flonicamid-1	technical replicate 2	14.9781	25.2741		10.2484		1.6814	0.31178
		flonicamid-1	technical replicate 3	15.0369	25.2355		10.2098		1.64272	0.320251
		flonicamid-2	technical replicate 1	15.3846	25.7192	15.3563	10.3629		1.79585	0.288002	0.293966
		flonicamid-2	technical replicate 2	15.3149	25.6058		10.2496		1.68254	0.311534
		flonicamid-2	technical replicate 3	15.3692	25.7477		10.3914		1.82438	0.282362
		flonicamid-3	technical replicate 1	15.7355	25.9153	15.6881	10.2272		1.66014	0.316408	0.363289
		flonicamid-3	technical replicate 2	15.6524	25.8051		10.1169		1.54987	0.341542
		flonicamid-3	technical replicate 3	15.6766	25.4664		9.77822		1.21117	0.431918

## Sheet: RNA-seq and qPCR
Gene ID	FC(RNA-seq)	log2FC(RNA-seq)	average（log2FC(RNA-seq)）	FC(qPCR)	log2FC(qPCR)	average(log2FC(qPCR))
DcKir1	0.749119	-0.416732	-0.583006	0.201912	-2.3082	-1.96366
	1.08525	0.118025		0.27003	-1.88881
	0.365943	-1.45031		0.309076	-1.69396
DcKir2	0.477978	-1.06498	-0.77544	0.344371	-1.53796	-1.22474
	0.416481	-1.26368		0.522372	-0.936851
	1.00162	0.00234061		0.43545	-1.19942
DcKir3	0.540994	-0.886314	-1.22378	0.314893	-1.66707	-1.63139
	0.447865	-1.15886		0.293966	-1.76628
	0.323949	-1.62616		0.363289	-1.46081
