# Supplementary material for: Toxicity of Flonicamid to Diaphorina citri (Hemiptera: Liviidae) and Its Identification and Expression of Kir Channel Genes
Source: Insects. 2024 Nov 18;15(11):900. doi: 10.3390/insects15110900 (PMC11594753; doi:10.3390/insects15110900)
Supplement: Supplementary file 1 [file insects-15-00900-s001.zip › raw data/DEGs of ion channel activity after Flonicamid Exposure.xls]

## Sheet: DEGs of ion channel activity 
id	control-ck-3_count	control-ck-2_count	control-ck-1_count	treat-20ppm-1_count	treat-20ppm-2_count	treat-20ppm-3_count	control-ck-3_fpkm	control-ck-2_fpkm	control-ck-1_fpkm	treat-20ppm-1_fpkm	treat-20ppm-2_fpkm	treat-20ppm-3_fpkm	control_mean	Flonicamid_mean	log2(fc)	PValue	FDR	Symbol	KEGG_A_class	KEGG_B_class	K_ID	TF_family	Description	Pathway	GO Component	GO Function	GO Process
Dcitr07g04820.1	637	755	582	426	340	258	17.537	17.411	17.307	9.385	6.909	7.838	17.4183	8.044	-1.11462	1.59939e-07	3.76357e-05	Slc26a11	-	-	-	--	XP_026682665.1 LOW QUALITY PROTEIN: sodium-independent sulfate anion transporter [Diaphorina citri]	-	GO:0005575//cellular_component;GO:0005886//plasma membrane;GO:0005887//integral component of plasma membrane;GO:0005925//focal adhesion;GO:0016020//membrane;GO:0016021//integral component of membrane;GO:0031224//intrinsic component of membrane;GO:0031226//intrinsic component of plasma membrane;GO:0071944//cell periphery	GO:0003674//molecular_function;GO:0004413//homoserine kinase activity;GO:0004713//protein tyrosine kinase activity;GO:0005215//transporter activity;GO:0005216//ion channel activity;GO:0005253//anion channel activity;GO:0005254//chloride channel activity;GO:0005310//dicarboxylic acid transmembrane transporter activity;GO:0005342//organic acid transmembrane transporter activity;GO:0008271//secondar…	GO:0006468//protein phosphorylation;GO:0006810//transport;GO:0006811//ion transport;GO:0006820//anion transport;GO:0006821//chloride transport;GO:0006835//dicarboxylic acid transport;GO:0006873//cellular ion homeostasis;GO:0006885//regulation of pH;GO:0007172//signal complex assembly;GO:0008150//biological_process;GO:0008272//sulfate transport;GO:0009088//threonine biosynthetic process;GO:0009987…
Dcitr02g07300.1	195	318	324	170	130	96	11.52	15.756	20.691	8.026	5.658	6.265	15.989	6.64967	-1.26573	0.000172125	0.0100351	CACNA2D3	Environmental Information Processing;Organismal Systems;Organismal Systems;Organismal Systems;Human Diseases;Human Diseases;Human Diseases	Signal transduction;Endocrine system;Circulatory system;Circulatory system;Cardiovascular disease;Cardiovascular disease;Cardiovascular disease	K04861;K04861;K04861;K04861;K04861;K04861;K04861	--	XP_014246185.1 voltage-dependent calcium channel subunit alpha-2/delta-4 isoform X2 [Cimex lectularius]	ko04010//MAPK signaling pathway;ko04921//Oxytocin signaling pathway;ko04261//Adrenergic signaling in cardiomyocytes;ko04260//Cardiac muscle contraction;ko05414//Dilated cardiomyopathy;ko05410//Hypertrophic cardiomyopathy;ko05412//Arrhythmogenic right ventricular cardiomyopathy	-	GO:0003674//molecular_function;GO:0005215//transporter activity;GO:0005216//ion channel activity;GO:0005244//voltage-gated ion channel activity;GO:0005245//voltage-gated calcium channel activity;GO:0005261//cation channel activity;GO:0005262//calcium channel activity;GO:0008324//cation transmembrane transporter activity;GO:0015075//ion transmembrane transporter activity;GO:0015085//calcium ion tr…	GO:0006810//transport;GO:0006811//ion transport;GO:0006812//cation transport;GO:0006816//calcium ion transport;GO:0008150//biological_process;GO:0030001//metal ion transport;GO:0034220//ion transmembrane transport;GO:0051179//localization;GO:0051234//establishment of localization;GO:0055085//transmembrane transport;GO:0070588//calcium ion transmembrane transport;GO:0098655//cation transmembrane t…
MSTRG.13295	115	142	115	62	58	62	2.134	2.206	2.302	0.921	0.789	1.259	2.214	0.989667	-1.16164	0.000596411	0.0251045	Zfy1	Human Diseases	Infectious disease: viral	K09228	--	zinc finger protein 64-like [Diaphorina citri]	ko05168//Herpes simplex virus 1 infection	GO:0031981//nuclear lumen	GO:0000976//transcription cis-regulatory region binding;GO:0005249//voltage-gated potassium channel activity;GO:0005515//protein binding	GO:0006357//regulation of transcription by RNA polymerase II;GO:0008283//cell population proliferation;GO:0010721//negative regulation of cell development;GO:0016575//histone deacetylation;GO:0031947//negative regulation of glucocorticoid biosynthetic process;GO:0032345//negative regulation of aldosterone metabolic process;GO:0032897//negative regulation of viral transcription;GO:0034220//ion tra…
Dcitr08g02010.1	486	1070	508	406	339	288	14.819	27.345	16.768	9.92	7.648	9.715	19.644	9.09433	-1.11105	0.000674148	0.0278367	--	-	-	-	--	XP_008469490.1 open rectifier potassium channel protein 1 isoform X1 [Diaphorina citri]	-	-	-	-
Dcitr10g10250.1	149	124	91	79	71	34	23.172	16.132	15.362	9.858	8.161	5.903	18.222	7.974	-1.19231	0.00221373	0.0634894	Kcnj8	-	-	-	--	XP_008480641.1 inward rectifier potassium channel 2 [Diaphorina citri]	-	GO:0005575//cellular_component;GO:0005886//plasma membrane;GO:0005887//integral component of plasma membrane;GO:0016020//membrane;GO:0016021//integral component of membrane;GO:0031224//intrinsic component of membrane;GO:0031226//intrinsic component of plasma membrane;GO:0071944//cell periphery	GO:0003674//molecular_function;GO:0005215//transporter activity;GO:0005216//ion channel activity;GO:0005242//inward rectifier potassium channel activity;GO:0005244//voltage-gated ion channel activity;GO:0005249//voltage-gated potassium channel activity;GO:0005261//cation channel activity;GO:0005267//potassium channel activity;GO:0008324//cation transmembrane transporter activity;GO:0015075//ion t…	GO:0006810//transport;GO:0006811//ion transport;GO:0006812//cation transport;GO:0006813//potassium ion transport;GO:0007275//multicellular organism development;GO:0007444//imaginal disc development;GO:0007610//behavior;GO:0007622//rhythmic behavior;GO:0007623//circadian rhythm;GO:0007626//locomotory behavior;GO:0008150//biological_process;GO:0009888//tissue development;GO:0009987//cellular proces…
Dcitr02g07400.1	231	308	362	233	151	78	5.933	6.616	10.052	4.782	2.868	2.213	7.53367	3.28767	-1.19629	0.00329065	0.0837937	Cacna2d4	Environmental Information Processing;Organismal Systems;Organismal Systems;Organismal Systems;Human Diseases;Human Diseases;Human Diseases	Signal transduction;Endocrine system;Circulatory system;Circulatory system;Cardiovascular disease;Cardiovascular disease;Cardiovascular disease	K04861;K04861;K04861;K04861;K04861;K04861;K04861	--	XP_017298680.1 voltage-dependent calcium channel subunit alpha-2/delta-4 isoform X2 [Diaphorina citri]	ko04010//MAPK signaling pathway;ko04921//Oxytocin signaling pathway;ko04261//Adrenergic signaling in cardiomyocytes;ko04260//Cardiac muscle contraction;ko05414//Dilated cardiomyopathy;ko05410//Hypertrophic cardiomyopathy;ko05412//Arrhythmogenic right ventricular cardiomyopathy	-	GO:0003674//molecular_function;GO:0005215//transporter activity;GO:0005216//ion channel activity;GO:0005244//voltage-gated ion channel activity;GO:0005245//voltage-gated calcium channel activity;GO:0005261//cation channel activity;GO:0005262//calcium channel activity;GO:0008324//cation transmembrane transporter activity;GO:0015075//ion transmembrane transporter activity;GO:0015085//calcium ion tr…	GO:0006810//transport;GO:0006811//ion transport;GO:0006812//cation transport;GO:0006816//calcium ion transport;GO:0008150//biological_process;GO:0030001//metal ion transport;GO:0034220//ion transmembrane transport;GO:0051179//localization;GO:0051234//establishment of localization;GO:0055085//transmembrane transport;GO:0070588//calcium ion transmembrane transport;GO:0098655//cation transmembrane t…
