# Supplementary material for: Toxicity of Flonicamid to Diaphorina citri (Hemiptera: Liviidae) and Its Identification and Expression of Kir Channel Genes
Source: Insects. 2024 Nov 18;15(11):900. doi: 10.3390/insects15110900 (PMC11594753; doi:10.3390/insects15110900)
Supplement: Supplementary file 1 [file insects-15-00900-s001.zip › raw data/Developmental and Tissue Distribution of DcKirs.xls]

## Sheet: Developmental distribution
Gene ID	group	biological replicates	technical replicate	beta-actin	Target gene	mean of references	ΔCt (target-reference)	mean ΔCt in control group	ΔΔCt(target gene-reference)	2^-ΔΔCt	mean ΔCt in technical replicate
DcKir1	Egg	biological replicate 1	technical replicate 1	15.84	27.7725	15.854	11.9186	11.2527	0.66588	0.630304	0.597532
		biological replicate 1	technical replicate 2	15.8431	27.8298		11.9758		0.723112	0.605789
		biological replicate 1	technical replicate 3	15.8787	27.9522		12.0982		0.845541	0.556502
		biological replicate 2	technical replicate 1	14.9547	25.7914	14.8911	10.9004		-0.352328	1.27662	1.26989
		biological replicate 2	technical replicate 2	14.8438	25.8199		10.9288		-0.323878	1.25169
		biological replicate 2	technical replicate 3	14.8747	25.7861		10.895		-0.357659	1.28135
		biological replicate 3	technical replicate 1	19.9599	30.9152	19.92	10.9952		-0.257488	1.1954	1.32942
		biological replicate 3	technical replicate 2	19.8566	30.5297		10.6097		-0.643037	1.56161
		biological replicate 3	technical replicate 3	19.9436	30.8726		10.9525		-0.300142	1.23127
	Nymph1	biological replicate 1	technical replicate 1	17.9817	29.3984	18.0029	11.3955		0.142842	0.905733	0.957902
		biological replicate 1	technical replicate 2	17.9646	29.2402		11.2374		-0.0153378	1.01069
		biological replicate 1	technical replicate 3	18.0623	29.3185		11.3157		0.0629798	0.957285
		biological replicate 2	technical replicate 1	19.3251	31.322	19.211	12.111		0.858349	0.551584	0.484358
		biological replicate 2	technical replicate 2	19.1661	31.67		12.459		1.20633	0.433368
		biological replicate 2	technical replicate 3	19.1417	31.5587		12.3477		1.09504	0.468122
		biological replicate 3	technical replicate 1	20.4451	32.0629	20.5334	11.5296		0.276885	0.825371	0.81436
		biological replicate 3	technical replicate 2	20.5569	31.9693		11.436		0.183295	0.880689
		biological replicate 3	technical replicate 3	20.598	32.2263		11.6929		0.440227	0.737019
	Nymph2	biological replicate 1	technical replicate 1	19.5	31.0208	19.4361	11.5846		0.331957	0.794458	0.808148
		biological replicate 1	technical replicate 2	19.4069	30.8596		11.4234		0.170757	0.888376
		biological replicate 1	technical replicate 3	19.4014	31.1201		11.684		0.431268	0.741609
		biological replicate 2	technical replicate 1	19.7927	31.1351	19.7118	11.4233		0.170634	0.888452	0.916845
		biological replicate 2	technical replicate 2	19.6452	31.1054		11.3936		0.140931	0.906934
		biological replicate 2	technical replicate 3	19.6976	31.0307		11.3189		0.0662007	0.95515
		biological replicate 3	technical replicate 1	19.8792	31.2728	19.9868	11.2859		0.0332341	0.977227	0.914484
		biological replicate 3	technical replicate 2	20.0987	31.5889		11.6021		0.349413	0.784903
		biological replicate 3	technical replicate 3	19.9826	31.2667		11.2799		0.0272011	0.981322
	Nymph3	biological replicate 1	technical replicate 1	20.6573	31.7849	20.6712	11.1137		-0.139015	1.10115	1.0286
		biological replicate 1	technical replicate 2	20.6917	31.9903		11.319		0.0663183	0.955072
		biological replicate 1	technical replicate 3	20.6647	31.8819		11.2106		-0.0420401	1.02957
		biological replicate 2	technical replicate 1	20.2306	31.4526	20.262	11.1905		-0.0621467	1.04402	1.05933
		biological replicate 2	technical replicate 2	20.2914	31.412		11.15		-0.102722	1.0738
		biological replicate 2	technical replicate 3	20.2641	31.4304		11.1684		-0.0842853	1.06016
		biological replicate 3	technical replicate 1	16.154	27.1817	16.1855	10.9962		-0.256531	1.1946	1.17994
		biological replicate 3	technical replicate 2	16.1897	27.2122		11.0267		-0.226011	1.1696
		biological replicate 3	technical replicate 3	16.2129	27.2048		11.0193		-0.233425	1.17562
	Nymph4	biological replicate 1	technical replicate 1	16.4956	25.7523	16.4913	9.26097		-1.99172	3.97712	3.82377
		biological replicate 1	technical replicate 2	16.4841	25.7808		9.28949		-1.9632	3.89926
		biological replicate 1	technical replicate 3	16.4941	25.898		9.40672		-1.84597	3.59494
		biological replicate 2	technical replicate 1	15.1638	25.0692	15.1595	9.9097		-1.34299	2.53676	2.51869
		biological replicate 2	technical replicate 2	15.1598	25.0798		9.92032		-1.33237	2.51816
		biological replicate 2	technical replicate 3	15.1548	25.0896		9.9301		-1.32259	2.50115
		biological replicate 3	technical replicate 1	18.6172	28.7033	18.6088	10.0945		-1.15819	2.23177	2.62953
		biological replicate 3	technical replicate 2	18.4419	28.6023		9.9935		-1.25918	2.3936
		biological replicate 3	technical replicate 3	18.7672	28.1551		9.54639		-1.7063	3.26323
	Nymph5	biological replicate 1	technical replicate 1	15.0987	25.2048	15.1119	10.0928		-1.15985	2.23434	2.22729
		biological replicate 1	technical replicate 2	15.0896	25.2186		10.1067		-1.14602	2.21303
		biological replicate 1	technical replicate 3	15.1474	25.2046		10.0927		-1.15996	2.23452
		biological replicate 2	technical replicate 1	19.0868	29.3103	19.1669	10.1434		-1.10931	2.15743	2.15063
		biological replicate 2	technical replicate 2	19.193	29.3306		10.1638		-1.08893	2.12717
		biological replicate 2	technical replicate 3	19.2208	29.3037		10.1368		-1.1159	2.16731
		biological replicate 3	technical replicate 1	20.6566	31.1291	20.7384	10.3907		-0.861984	1.81754	1.84667
		biological replicate 3	technical replicate 2	20.8186	31.1039		10.3655		-0.887195	1.84958
		biological replicate 3	technical replicate 3	20.7399	31.0858		10.3474		-0.905271	1.8729
	1-d-old female adult	biological replicate 1	technical replicate 1	20.8817	29.2017	20.8491	8.3526		-2.90009	7.46474	7.07757
		biological replicate 1	technical replicate 2	20.9129	29.4104		8.5613		-2.69139	6.45935
		biological replicate 1	technical replicate 3	20.7528	29.2322		8.38309		-2.8696	7.3086
		biological replicate 2	technical replicate 1	20.5202	28.8907	20.5118	8.37897		-2.87372	7.32952	7.58804
		biological replicate 2	technical replicate 2	20.5595	28.8076		8.29584		-2.95685	7.76426
		biological replicate 2	technical replicate 3	20.4556	28.8252		8.3134		-2.93929	7.67034
		biological replicate 3	technical replicate 1	19.6324	27.6985	19.5184	8.18009		-3.0726	8.41287	7.81808
		biological replicate 3	technical replicate 2	19.2491	27.8692		8.35083		-2.90186	7.4739
		biological replicate 3	technical replicate 3	19.6737	27.8513		8.33288		-2.91981	7.56747
	1-d-old male adult	biological replicate 1	technical replicate 1	20.6585	29.3097	20.707	8.60272		-2.64997	6.27656	6.11701
		biological replicate 1	technical replicate 2	20.8337	29.3667		8.65975		-2.59294	6.03327
		biological replicate 1	technical replicate 3	20.6289	29.3649		8.65785		-2.59484	6.04121
		biological replicate 2	technical replicate 1	21.6455	29.7046	21.6079	8.09669		-3.15599	8.91352	7.97707
		biological replicate 2	technical replicate 2	21.6094	29.8705		8.26262		-2.99007	7.94511
		biological replicate 2	technical replicate 3	21.5688	30.0383		8.43045		-2.82224	7.07258
		biological replicate 3	technical replicate 1	21.6979	30.0163	21.6548	8.36146		-2.89123	7.41901	7.54445
		biological replicate 3	technical replicate 2	21.5462	29.9374		8.28258		-2.97011	7.83594
		biological replicate 3	technical replicate 3	21.7204	30.0242		8.36938		-2.88331	7.3784
DcKir2	Egg	biological replicate 1	technical replicate 1	16.9069	27.433	16.8912	10.5418		-0.710873	1.63679	1.54215
		biological replicate 1	technical replicate 2	16.9008	27.5477		10.6565		-0.596152	1.51168
		biological replicate 1	technical replicate 3	16.8659	27.5803		10.6891		-0.563627	1.47798
		biological replicate 2	technical replicate 1	15.84	26.1795	15.854	10.3255		-0.927151	1.90152	2.04327
		biological replicate 2	technical replicate 2	15.8431	26.045		10.1911		-1.0616	2.08724
		biological replicate 2	technical replicate 3	15.8787	26.0083		10.1544		-1.09831	2.14104
		biological replicate 3	technical replicate 1	14.9547	24.1664	14.8911	9.27532		-1.97737	3.93776	4.0815
		biological replicate 3	technical replicate 2	14.8438	24.1113		9.22026		-2.03243	4.09092
		biological replicate 3	technical replicate 3	14.8747	24.068		9.17687		-2.07582	4.21583
	Nymph1	biological replicate 1	technical replicate 1	17.9817	28.0948	18.0464	10.0484		-1.20426	2.30419	2.50136
		biological replicate 1	technical replicate 2	18.0953	27.7751		9.72863		-1.52406	2.87599
		biological replicate 1	technical replicate 3	18.0623	28.0826		10.0361		-1.21655	2.32391
		biological replicate 2	technical replicate 1	18.7465	28.3117	18.592	9.71973		-1.53296	2.89379	3.05052
		biological replicate 2	technical replicate 2	18.5115	28.1506		9.55859		-1.6941	3.23574
		biological replicate 2	technical replicate 3	18.5179	28.2491		9.65717		-1.59552	3.02202
		biological replicate 3	technical replicate 1	20.4451	29.8148	20.5334	9.28145		-1.97124	3.92105	3.88883
		biological replicate 3	technical replicate 2	20.5569	29.7639		9.23049		-2.0222	4.06202
		biological replicate 3	technical replicate 3	20.598	29.905		9.37165		-1.88104	3.68341
	Nymph2	biological replicate 1	technical replicate 1	19.5	29.5184	19.4361	10.0823		-1.17035	2.25066	2.06619
		biological replicate 1	technical replicate 2	19.4069	29.6696		10.2335		-1.01916	2.02674
		biological replicate 1	technical replicate 3	19.4014	29.7468		10.3107		-0.941981	1.92116
		biological replicate 2	technical replicate 1	19.0863	29.0027	19.1274	9.87527		-1.37742	2.59803	2.76064
		biological replicate 2	technical replicate 2	19.1548	28.9205		9.79306		-1.45963	2.75037
		biological replicate 2	technical replicate 3	19.1412	28.8275		9.70005		-1.55264	2.93353
		biological replicate 3	technical replicate 1	19.8424	30.0798	19.8415	10.2383		-1.01435	2.02	2.17463
		biological replicate 3	technical replicate 2	19.7939	29.8796		10.0381		-1.21458	2.32073
		biological replicate 3	technical replicate 3	19.8882	29.9677		10.1263		-1.12643	2.18318
	Nymph3	biological replicate 1	technical replicate 1	20.2306	29.207	20.262	8.94498		-2.30771	4.95097	4.80133
		biological replicate 1	technical replicate 2	20.2914	29.2172		8.95517		-2.29752	4.91612
		biological replicate 1	technical replicate 3	20.2641	29.333		9.07099		-2.1817	4.53689
		biological replicate 2	technical replicate 1	16.154	24.9817	16.1855	8.79619		-2.4565	5.48884	5.50319
		biological replicate 2	technical replicate 2	16.1897	24.9774		8.7919		-2.46079	5.50518
		biological replicate 2	technical replicate 3	16.2129	24.9747		8.78918		-2.46351	5.51556
		biological replicate 3	technical replicate 1	19.6399	28.0011	19.4469	8.55419		-2.69849	6.49124	6.39974
		biological replicate 3	technical replicate 2	19.3319	28.0869		8.63997		-2.61272	6.11655
		biological replicate 3	technical replicate 3	19.3689	27.979		8.5321		-2.72059	6.59142
	Nymph4	biological replicate 1	technical replicate 1	16.7236	25.8786	16.7994	9.07923		-2.17346	4.51104	4.67427
		biological replicate 1	technical replicate 2	16.8743	25.7951		8.99574		-2.25695	4.77979
		biological replicate 1	technical replicate 3	16.8002	25.8096		9.01025		-2.24244	4.73198
		biological replicate 2	technical replicate 1	15.1989	24.2066	15.1742	9.03242		-2.22027	4.65982	4.69674
		biological replicate 2	technical replicate 2	15.1638	24.2558		9.0816		-2.17109	4.50364
		biological replicate 2	technical replicate 3	15.1598	24.1262		8.95205		-2.30064	4.92676
		biological replicate 3	technical replicate 1	18.6172	27.4439	18.6088	8.8351		-2.41759	5.34278	4.6351
		biological replicate 3	technical replicate 2	18.4419	27.8453		9.23656		-2.01613	4.04498
		biological replicate 3	technical replicate 3	18.7672	27.6859		9.07715		-2.17554	4.51754
	Nymph5	biological replicate 1	technical replicate 1	18.1317	27.7436	18.0713	9.67233		-1.58035	2.99043	2.90764
		biological replicate 1	technical replicate 2	18.0604	27.7486		9.6773		-1.57539	2.98017
		biological replicate 1	technical replicate 3	18.0216	27.8633		9.79204		-1.46065	2.75232
		biological replicate 2	technical replicate 1	15.3484	25.0495	15.3266	9.72294		-1.52975	2.88736	2.89513
		biological replicate 2	technical replicate 2	15.3706	25.0516		9.72503		-1.52766	2.88317
		biological replicate 2	technical replicate 3	15.2608	25.0358		9.70926		-1.54342	2.91486
		biological replicate 3	technical replicate 1	19.0868	28.7682	19.1669	9.60136		-1.65133	3.14122	3.06261
		biological replicate 3	technical replicate 2	19.193	28.7274		9.56053		-1.69216	3.23141
		biological replicate 3	technical replicate 3	19.2208	28.9263		9.75946		-1.49323	2.81519
	1-d-old female adult	biological replicate 1	technical replicate 1	21.0791	29.0055	21.0221	7.98338		-3.26931	9.64182	9.87275
		biological replicate 1	technical replicate 2	21.1204	28.8029		7.78082		-3.47187	11.0952
		biological replicate 1	technical replicate 3	20.8669	29.1241		8.10193		-3.15076	8.88122
		biological replicate 2	technical replicate 1	20.7461	29.2139	20.6086	8.60529		-2.6474	6.26539	5.93417
		biological replicate 2	technical replicate 2	20.5202	29.2368		8.62823		-2.62446	6.16655
		biological replicate 2	technical replicate 3	20.5595	29.4362		8.82761		-2.42508	5.37058
		biological replicate 3	technical replicate 1	19.6324	27.6572	19.5184	8.13881		-3.11387	8.65704	7.73295
		biological replicate 3	technical replicate 2	19.2491	27.8396		8.3212		-2.93149	7.629
		biological replicate 3	technical replicate 3	19.6737	27.9818		8.46342		-2.78927	6.9128
	1-d-old male adult	biological replicate 1	technical replicate 1	21.7475	30.1542	21.6674	8.48672		-2.76597	6.80203	7.31659
		biological replicate 1	technical replicate 2	21.6455	30.0228		8.35536		-2.89733	7.45048
		biological replicate 1	technical replicate 3	21.6094	29.9758		8.30835		-2.94434	7.69725
		biological replicate 2	technical replicate 1	19.5857	27.7919	19.5147	8.27717		-2.97552	7.86541	7.77225
		biological replicate 2	technical replicate 2	19.5065	27.8002		8.28542		-2.96727	7.82055
		biological replicate 2	technical replicate 3	19.452	27.8356		8.32086		-2.93183	7.63079
		biological replicate 3	technical replicate 1	21.6979	29.9385	21.6548	8.28365		-2.96904	7.83016	8.20856
		biological replicate 3	technical replicate 2	21.5462	29.8175		8.16264		-3.09005	8.51526
		biological replicate 3	technical replicate 3	21.7204	29.8579		8.20301		-3.04968	8.28027
DcKir3	Egg	biological replicate 1	technical replicate 1	14.9547	26.1531	14.9382	11.2149		-0.0378096	1.02655	1.00677
		biological replicate 1	technical replicate 2	14.8747	26.1029		11.1647		-0.0879843	1.06288
		biological replicate 1	technical replicate 3	14.9851	26.2942		11.3561		0.103361	0.930862
		biological replicate 2	technical replicate 1	19.4416	30.0614	19.3623	10.6991		-0.553578	1.46772	1.59253
		biological replicate 2	technical replicate 2	19.2545	29.8304		10.4681		-0.784561	1.72257
		biological replicate 2	technical replicate 3	19.3908	29.9484		10.5861		-0.666569	1.58729
		biological replicate 3	technical replicate 1	19.9599	30.6785	19.92	10.7584		-0.494243	1.40858	1.50295
		biological replicate 3	technical replicate 2	19.8566	30.4552		10.5351		-0.717556	1.64439
		biological replicate 3	technical replicate 3	19.9436	30.6308		10.7108		-0.541889	1.45588
	Nymph1	biological replicate 1	technical replicate 1	17.9817	26.9859	18.0029	8.98298		-2.26971	4.82226	5.28107
		biological replicate 1	technical replicate 2	17.9646	26.6488		8.64594		-2.60675	6.0913
		biological replicate 1	technical replicate 3	18.0623	26.9541		8.95121		-2.30148	4.92964
		biological replicate 2	technical replicate 1	18.2652	26.9484	18.4315	8.51687		-2.73582	6.66138	6.40944
		biological replicate 2	technical replicate 2	18.5115	26.966		8.53441		-2.71828	6.58088
		biological replicate 2	technical replicate 3	18.5179	27.1026		8.67108		-2.58161	5.98606
		biological replicate 3	technical replicate 1	20.4451	29.4902	20.5334	8.95685		-2.29584	4.9104	5.38491
		biological replicate 3	technical replicate 2	20.5569	29.2106		8.67719		-2.5755	5.96079
		biological replicate 3	technical replicate 3	20.598	29.3845		8.85118		-2.40151	5.28354
	Nymph2	biological replicate 1	technical replicate 1	19.4069	28.3808	19.3573	9.02351		-2.22918	4.68867	4.7263
		biological replicate 1	technical replicate 2	19.4014	28.3853		9.02794		-2.22475	4.6743
		biological replicate 1	technical replicate 3	19.2637	28.3422		8.98488		-2.26781	4.81592
		biological replicate 2	technical replicate 1	15.8869	24.011	15.9589	8.05213		-3.20056	9.19317	9.18375
		biological replicate 2	technical replicate 2	16.0269	24.0074		8.04854		-3.20415	9.21604
		biological replicate 2	technical replicate 3	15.9629	24.0191		8.06017		-3.19252	9.14204
		biological replicate 3	technical replicate 1	19.7927	27.6814	19.7118	7.9696		-3.28309	9.7344	8.97003
		biological replicate 3	technical replicate 2	19.6452	27.9434		8.2316		-3.02109	8.11778
		biological replicate 3	technical replicate 3	19.6976	27.7853		8.07351		-3.17918	9.0579
	Nymph3	biological replicate 1	technical replicate 1	20.6573	29.1102	20.6712	8.43891		-2.81378	7.03126	7.35108
		biological replicate 1	technical replicate 2	20.6917	29.0861		8.41486		-2.83783	7.14944
		biological replicate 1	technical replicate 3	20.6647	28.9471		8.27586		-2.97683	7.87254
		biological replicate 2	technical replicate 1	20.2306	28.6962	20.262	8.43418		-2.81851	7.05434	7.31192
		biological replicate 2	technical replicate 2	20.2914	28.6885		8.42651		-2.82618	7.09193
		biological replicate 2	technical replicate 3	20.2641	28.5532		8.29116		-2.96153	7.78948
		biological replicate 3	technical replicate 1	16.154	24.4946	16.1855	8.30909		-2.9436	7.69329	7.74584
		biological replicate 3	technical replicate 2	16.1897	24.4618		8.27629		-2.9764	7.87022
		biological replicate 3	technical replicate 3	16.2129	24.4982		8.31271		-2.93998	7.67403
	Nymph4	biological replicate 1	technical replicate 1	17.5843	26.3209	17.75	8.57093		-2.68176	6.41636	6.78643
		biological replicate 1	technical replicate 2	17.8308	26.1641		8.41409		-2.8386	7.15324
		biological replicate 1	technical replicate 3	17.8348	26.2393		8.48934		-2.76335	6.78969
		biological replicate 2	technical replicate 1	15.1638	23.6623	15.1595	8.50285		-2.74984	6.7264	6.64969
		biological replicate 2	technical replicate 2	15.1598	23.6932		8.53371		-2.71898	6.58408
		biological replicate 2	technical replicate 3	15.1548	23.6813		8.52181		-2.73088	6.6386
		biological replicate 3	technical replicate 1	18.6172	27.0082	18.6088	8.39943		-2.85326	7.22632	7.13476
		biological replicate 3	technical replicate 2	18.4419	26.983		8.37423		-2.87846	7.35364
		biological replicate 3	technical replicate 3	18.7672	27.0908		8.48201		-2.77068	6.82431
	Nymph5	biological replicate 1	technical replicate 1	15.0733	23.9766	15.0872	8.88941		-2.36328	5.14538	5.21479
		biological replicate 1	technical replicate 2	15.0987	23.9677		8.88048		-2.37221	5.17735
		biological replicate 1	technical replicate 3	15.0896	23.928		8.84081		-2.41188	5.32166
		biological replicate 2	technical replicate 1	15.3484	24.2603	15.3266	8.93372		-2.31897	4.98977	5.30793
		biological replicate 2	technical replicate 2	15.3706	24.1271		8.80048		-2.45221	5.47252
		biological replicate 2	technical replicate 3	15.2608	24.13		8.80339		-2.4493	5.46151
		biological replicate 3	technical replicate 1	16.6671	25.5553	16.636	8.91932		-2.33337	5.0398	5.15221
		biological replicate 3	technical replicate 2	16.6037	25.5086		8.87257		-2.38012	5.20581
		biological replicate 3	technical replicate 3	16.6372	25.5071		8.87113		-2.38156	5.21101
	1-d-old female adult	biological replicate 1	technical replicate 1	21.0791	27.152	21.0221	6.12986		-5.12283	34.8439	29.4803
		biological replicate 1	technical replicate 2	21.1204	27.4897		6.46755		-4.78514	27.5721
		biological replicate 1	technical replicate 3	20.8669	27.573		6.55086		-4.70183	26.025
		biological replicate 2	technical replicate 1	19.6071	26.5059	19.6677	6.83813		-4.41456	21.3262	20.6079
		biological replicate 2	technical replicate 2	19.6404	26.6241		6.95635		-4.29634	19.6484
		biological replicate 2	technical replicate 3	19.7557	26.5385		6.87077		-4.38191	20.8491
		biological replicate 3	technical replicate 1	20.5202	26.4192	20.5118	5.90742		-5.34527	40.6524	40.6016
		biological replicate 3	technical replicate 2	20.5595	26.3517		5.83993		-5.41276	42.5993
		biological replicate 3	technical replicate 3	20.4556	26.4957		5.98391		-5.26878	38.5532
	1-d-old male adult	biological replicate 1	technical replicate 1	21.6455	27.9973	21.6079	6.38945		-4.86324	29.106	27.7263
		biological replicate 1	technical replicate 2	21.6094	28.045		6.43714		-4.81555	28.1595
		biological replicate 1	technical replicate 3	21.5688	28.165		6.55707		-4.69562	25.9133
		biological replicate 2	technical replicate 1	19.5857	25.9229	19.5147	6.40815		-4.84454	28.7311	28.6727
		biological replicate 2	technical replicate 2	19.5065	25.8748		6.36007		-4.89262	29.7047
		biological replicate 2	technical replicate 3	19.452	25.9818		6.46702		-4.78567	27.5824
		biological replicate 3	technical replicate 1	21.6979	27.959	21.6548	6.30414		-4.94855	30.879	31.5245
		biological replicate 3	technical replicate 2	21.5462	27.9605		6.30571		-4.94698	30.8454
		biological replicate 3	technical replicate 3	21.7204	27.8698		6.21491		-5.03778	32.849

## Sheet: Tissue distribution
Gene ID	group	biological replicates	technical replicate	beta-actin	Target gene	mean of references	ΔCt (target-reference)	mean ΔCt in control group	ΔΔCt(target gene-reference)	2^-ΔΔCt	mean ΔCt in technical replicate
DcKir1	Salivary gland	biological replicate 1	technical replicate 1	23.5984	32.2224	23.4499	8.77245	8.62618	0.14627	0.903583	0.997338
		biological replicate 1	technical replicate 2	23.3683	31.8966		8.44665		-0.179528	1.13251
		biological replicate 1	technical replicate 3	23.383	32.1411		8.69122		0.0650402	0.955919
		biological replicate 2	technical replicate 1	22.1639	31.076	22.1691	8.90685		0.280665	0.823212	0.7664
		biological replicate 2	technical replicate 2	22.1583	31.2268		9.05772		0.431534	0.741473
		biological replicate 2	technical replicate 3	22.1851	31.2404		9.07131		0.445133	0.734516
		biological replicate 3	technical replicate 1	22.9873	31.3062	22.9748	8.33141		-0.294768	1.22669	1.32131
		biological replicate 3	technical replicate 2	22.9838	31.0272		8.0524		-0.573777	1.48841
		biological replicate 3	technical replicate 3	22.9534	31.2804		8.30561		-0.32057	1.24882
	Midgut	biological replicate 1	technical replicate 1	21.8581	31.3887	21.8005	9.58815		0.961973	0.513354	0.674838
		biological replicate 1	technical replicate 2	21.8508	30.9431		9.1426		0.516419	0.699105
		biological replicate 1	technical replicate 3	21.6927	30.7271		8.92653		0.300352	0.812054
		biological replicate 2	technical replicate 1	22.7555	32.7775	22.7139	10.0637		1.43748	0.369211	0.449431
		biological replicate 2	technical replicate 2	22.6672	32.2745		9.56061		0.93443	0.523249
		biological replicate 2	technical replicate 3	22.7189	32.4735		9.7596		1.13342	0.455834
		biological replicate 3	technical replicate 1	22.0543	31.9262	22.0053	9.92092		1.29474	0.40761	0.475695
		biological replicate 3	technical replicate 2	21.9962	31.9583		9.95299		1.32681	0.398649
		biological replicate 3	technical replicate 3	21.9653	31.3192		9.31392		0.687738	0.620826
	Hindgut	biological replicate 1	technical replicate 1	24.8851	26.9241	24.8627	2.06144		-6.56474	94.664	89.7729
		biological replicate 1	technical replicate 2	24.8558	26.995		2.13232		-6.49386	90.1255
		biological replicate 1	technical replicate 3	24.8471	27.0875		2.2248		-6.40138	84.5291
		biological replicate 2	technical replicate 1	24.9701	27.0255	24.8553	2.17024		-6.45594	87.7872	80.4519
		biological replicate 2	technical replicate 2	24.762	27.0779		2.22256		-6.40363	84.661
		biological replicate 2	technical replicate 3	24.8338	27.3749		2.51959		-6.10659	68.9074
		biological replicate 3	technical replicate 1	25.027	28.4933	25.0779	3.41534		-5.21084	37.0355	32.538
		biological replicate 3	technical replicate 2	25.157	28.8477		3.76974		-4.85644	28.969
		biological replicate 3	technical replicate 3	25.0497	28.7218		3.64389		-4.98229	31.6096
	Malpighian tubule	biological replicate 1	technical replicate 1	24.9848	32.2318	25.0474	7.18437		-1.44181	2.71662	3.05239
		biological replicate 1	technical replicate 2	25.2973	31.9081		6.86072		-1.76546	3.39983
		biological replicate 1	technical replicate 3	24.8601	32.0692		7.02176		-1.60442	3.04073
		biological replicate 2	technical replicate 1	23.8664	31.2872	23.8533	7.43393		-1.19225	2.28509	2.19111
		biological replicate 2	technical replicate 2	23.8964	31.2663		7.41307		-1.21311	2.31837
		biological replicate 2	technical replicate 3	23.797	31.5014		7.64808		-0.9781	1.96987
		biological replicate 3	technical replicate 1	24.3582	32.0113	24.5789	7.43246		-1.19372	2.28742	2.44094
		biological replicate 3	technical replicate 2	24.7277	32.0183		7.43942		-1.18676	2.27641
		biological replicate 3	technical replicate 3	24.6506	31.7409		7.16204		-1.46414	2.75899
	Ovary	biological replicate 1	technical replicate 1	20.4585	31.5382	20.4103	13.0125		4.38636	0.0478162	0.0562484
		biological replicate 1	technical replicate 2	20.3846	31.3475		12.9669		4.34069	0.0493541
		biological replicate 1	technical replicate 3	20.3878	31.2329		12.4306		3.8044	0.0715749
		biological replicate 2	technical replicate 1	22.1433	33.0057	22.1318	9.86497		1.23879	0.423729	0.432946
		biological replicate 2	technical replicate 2	22.1404	33.049		9.75676		1.13058	0.456732
		biological replicate 2	technical replicate 3	22.1115	33.0295		9.88331		1.25713	0.418376
		biological replicate 3	technical replicate 1	20.5222	32.4221	20.6052	11.835		3.20882	0.108155	0.123371
		biological replicate 3	technical replicate 2	20.5665	32.4351		11.3501		2.72395	0.151359
		biological replicate 3	technical replicate 3	20.7268	32.1565		11.8028		3.17658	0.1106
	Testis	biological replicate 1	technical replicate 1	21.2602	33.4228	21.3234	10.2131		1.58693	0.332879	0.320018
		biological replicate 1	technical replicate 2	21.3793	33.3772		10.4028		1.77667	0.291857
		biological replicate 1	technical replicate 3	21.3307	32.8409		10.2026		1.5764	0.335317
		biological replicate 2	technical replicate 1	19.1158	31.9967	19.1538	12.0347		3.40848	0.0941774	0.0825318
		biological replicate 2	technical replicate 2	19.1663	31.8885		12.4436		3.81743	0.0709315
		biological replicate 2	technical replicate 3	19.1793	32.0151		12.2259		3.5997	0.0824865
		biological replicate 3	technical replicate 1	20.1967	32.4402	20.2254	11.7252		3.09898	0.116711	0.141556
		biological replicate 3	technical replicate 2	20.3991	31.9553		11.4587		2.83249	0.14039
		biological replicate 3	technical replicate 3	20.0804	32.4079		11.2034		2.5772	0.167566
	Wing	biological replicate 1	technical replicate 1	23.1014	31.5365	22.9562	8.58031		-0.045869	1.0323	0.992419
		biological replicate 1	technical replicate 2	22.8412	31.7263		8.77005		0.14387	0.905088
		biological replicate 1	technical replicate 3	22.9261	31.526		8.56979		-0.0563937	1.03986
		biological replicate 2	technical replicate 1	23.5612	31.1885	23.5379	7.65059		-0.975593	1.96645	1.72329
		biological replicate 2	technical replicate 2	23.5893	31.5974		8.05954		-0.566638	1.48107
		biological replicate 2	technical replicate 3	23.4631	31.3797		7.84181		-0.78437	1.72234
		biological replicate 3	technical replicate 1	23.942	31.9506	23.9408	8.00976		-0.616424	1.53307	1.85942
		biological replicate 3	technical replicate 2	23.8774	31.6841		7.74327		-0.882915	1.8441
		biological replicate 3	technical replicate 3	24.0031	31.4288		7.48797		-1.13821	2.20108
	Leg	biological replicate 1	technical replicate 1	16.8307	30.1223	16.9139	13.2084		4.58222	0.041746	0.0423082
		biological replicate 1	technical replicate 2	16.9572	30.0362		13.1223		4.49611	0.0443135
		biological replicate 1	technical replicate 3	16.9539	30.1531		13.2392		4.61299	0.0408651
		biological replicate 2	technical replicate 1	16.5875	29.6196	16.6468	12.9728		4.34661	0.0491519	0.0474635
		biological replicate 2	technical replicate 2	16.595	29.8044		13.1576		4.53146	0.0432409
		biological replicate 2	technical replicate 3	16.7578	29.5949		12.9482		4.32199	0.0499977
		biological replicate 3	technical replicate 1	17.7658	31.0208	17.7915	13.2293		4.60312	0.0411457	0.0414564
		biological replicate 3	technical replicate 2	17.8063	31.0567		13.2652		4.63897	0.0401357
		biological replicate 3	technical replicate 3	17.8024	30.9543		13.1628		4.53658	0.0430878
DcKir2	Salivary gland	biological replicate 1	technical replicate 1	24.3111	33.5961	24.2772	9.31895		0.69277	0.618665	0.540979
		biological replicate 1	technical replicate 2	24.2333	33.8174		9.54029		0.91411	0.530671
		biological replicate 1	technical replicate 3	24.287	33.9816		9.70443		1.07825	0.473602
		biological replicate 2	technical replicate 1	23.5984	32.9769	23.4499	9.52698		0.900802	0.535589	0.511755
		biological replicate 2	technical replicate 2	23.3683	32.8549		9.40504		0.778862	0.582827
		biological replicate 2	technical replicate 3	23.383	33.3385		9.88859		1.2624	0.416848
		biological replicate 3	technical replicate 1	22.1639	32.1142	22.1691	9.9451		1.31892	0.400835	0.411625
		biological replicate 3	technical replicate 2	22.1583	32.2031		10.034		1.40785	0.376872
		biological replicate 3	technical replicate 3	22.1851	31.9245		9.75538		1.1292	0.457168
	Midgut	biological replicate 1	technical replicate 1	23.9569	30.1441	24.1109	6.03314		-2.59304	6.03369	5.94471
		biological replicate 1	technical replicate 2	24.2225	30.2383		6.12737		-2.49881	5.65219
		biological replicate 1	technical replicate 3	24.1535	30.117		6.00601		-2.62017	6.14824
		biological replicate 2	technical replicate 1	25.7793	31.5796	25.9008	5.67875		-2.94743	7.71373	8.73852
		biological replicate 2	technical replicate 2	25.9689	31.6417		5.74089		-2.88529	7.38854
		biological replicate 2	technical replicate 3	25.9543	31.0528		5.15197		-3.47421	11.1133
		biological replicate 3	technical replicate 1	22.7895	28.4546	22.6813	5.77331		-2.85287	7.22436	7.63521
		biological replicate 3	technical replicate 2	22.623	28.4969		5.81565		-2.81053	7.01544
		biological replicate 3	technical replicate 3	22.6313	28.1921		5.51084		-3.11534	8.66583
	Hindgut	biological replicate 1	technical replicate 1	24.9701	33.4875	24.8553	8.63224		0.00605541	0.995812	1.02915
		biological replicate 1	technical replicate 2	24.762	33.2465		8.39124		-0.234938	1.17686
		biological replicate 1	technical replicate 3	24.8338	33.61		8.75467		0.128488	0.91479
		biological replicate 2	technical replicate 1	23.929	33.5915	24.0526	9.53884		0.91266	0.531205	0.565047
		biological replicate 2	technical replicate 2	23.8116	33.265		9.21241		0.586229	0.666082
		biological replicate 2	technical replicate 3	24.4173	33.685		9.63239		1.00621	0.497853
		biological replicate 3	technical replicate 1	24.2538	31.9727	24.1181	7.85463		-0.771548	1.7071	1.55708
		biological replicate 3	technical replicate 2	24.0646	32.4988		8.3807		-0.245479	1.18549
		biological replicate 3	technical replicate 3	24.0358	31.9135		7.79541		-0.830775	1.77864
	Malpighian tubule	biological replicate 1	technical replicate 1	24.1807	31.8132	23.8825	7.93073		-0.695451	1.61939	1.3623
		biological replicate 1	technical replicate 2	23.6548	32.334		8.45152		-0.174665	1.1287
		biological replicate 1	technical replicate 3	23.8121	32.0877		8.20523		-0.420955	1.33881
		biological replicate 2	technical replicate 1	24.9848	32.9771	25.0474	7.92975		-0.696434	1.62049	2.06672
		biological replicate 2	technical replicate 2	25.2973	32.5279		7.48052		-1.14566	2.21247
		biological replicate 2	technical replicate 3	24.8601	32.4304		7.383		-1.24318	2.3672
		biological replicate 3	technical replicate 1	23.8664	30.8832	23.8533	7.02994		-1.59625	3.02355	2.92826
		biological replicate 3	technical replicate 2	23.8964	31.2475		7.39424		-1.23195	2.34884
		biological replicate 3	technical replicate 3	23.797	30.7087		6.8554		-1.77078	3.41239
	Ovary	biological replicate 1	technical replicate 1	20.4585	29.1884	20.4103	8.77807		0.151886	0.900073	0.917419
		biological replicate 1	technical replicate 2	20.3846	29.108		8.69773		0.0715506	0.951615
		biological replicate 1	technical replicate 3	20.3878	29.1876		8.77727		0.151089	0.90057
		biological replicate 2	technical replicate 1	20.3049	29.1822	20.2549	8.9273		0.30112	0.811622	0.863036
		biological replicate 2	technical replicate 2	20.2987	28.9738		8.71894		0.0927597	0.937727
		biological replicate 2	technical replicate 3	20.1611	29.133		8.87813		0.251953	0.839759
		biological replicate 3	technical replicate 1	22.1433	30.9368	22.1318	8.80502		0.178842	0.883412	0.863172
		biological replicate 3	technical replicate 2	22.1404	30.9641		8.83235		0.206169	0.866836
		biological replicate 3	technical replicate 3	22.1115	31.0107		8.87898		0.252796	0.839268
	Testis	biological replicate 1	technical replicate 1	19.6618	28.0093	19.6674	8.34189		-0.284293	1.21781	1.19577
		biological replicate 1	technical replicate 2	19.6852	28.0368		8.36942		-0.256765	1.1948
		biological replicate 1	technical replicate 3	19.6553	28.0613		8.3939		-0.23228	1.17469
		biological replicate 2	technical replicate 1	20.1967	29.1679	20.2254	8.94252		0.316334	0.803108	0.795516
		biological replicate 2	technical replicate 2	20.3991	29.2417		9.01626		0.390078	0.763088
		biological replicate 2	technical replicate 3	20.0804	29.1373		8.91187		0.285685	0.820352
		biological replicate 3	technical replicate 1	17.4491	25.8237	17.4448	8.37881		-0.247375	1.18705	1.11314
		biological replicate 3	technical replicate 2	17.5789	25.9727		8.52788		-0.0982969	1.07051
		biological replicate 3	technical replicate 3	17.3066	25.9575		8.51265		-0.113533	1.08187
	Wing	biological replicate 1	technical replicate 1	23.1014	30.6988	22.9562	7.74259		-0.883594	1.84497	1.71736
		biological replicate 1	technical replicate 2	22.8412	30.816		7.85973		-0.766448	1.70108
		biological replicate 1	technical replicate 3	22.9261	30.8989		7.94267		-0.683509	1.60604
		biological replicate 2	technical replicate 1	23.0721	31.3153	23.0602	8.2551		-0.371078	1.29332	1.4119
		biological replicate 2	technical replicate 2	23.0912	31.2335		8.17331		-0.452867	1.36876
		biological replicate 2	technical replicate 3	23.0171	31.0322		7.97209		-0.654096	1.57363
		biological replicate 3	technical replicate 1	23.942	31.6751	23.8751	7.79994		-0.826239	1.77306	1.69676
		biological replicate 3	technical replicate 2	23.8774	31.866		7.99088		-0.635302	1.55326
		biological replicate 3	technical replicate 3	23.806	31.6825		7.80736		-0.818819	1.76396
	Leg	biological replicate 1	technical replicate 1	16.8307	29.5066	16.9139	12.5927		3.96654	0.0639665	0.0672895
		biological replicate 1	technical replicate 2	16.9572	29.6316		12.7177		4.09154	0.0586576
		biological replicate 1	technical replicate 3	16.9539	29.1976		12.2837		3.65755	0.0792444
		biological replicate 2	technical replicate 1	16.5258	29.019	16.5365	12.4825		3.85633	0.0690447	0.0699753
		biological replicate 2	technical replicate 2	16.433	28.9903		12.4538		3.82758	0.0704341
		biological replicate 2	technical replicate 3	16.6508	28.99		12.4535		3.82732	0.070447
		biological replicate 3	technical replicate 1	16.5875	28.8979	16.6468	12.2511		3.62491	0.0810575	0.078527
		biological replicate 3	technical replicate 2	16.595	28.9724		12.3257		3.69948	0.0769745
		biological replicate 3	technical replicate 3	16.7578	28.9617		12.3149		3.68875	0.077549
DcKir3	Salivary gland	biological replicate 1	technical replicate 1	22.1639	31.682	22.1691	9.5129		0.886715	0.540844	0.466062
		biological replicate 1	technical replicate 2	22.1583	32.0881		9.91904		1.29286	0.408142
		biological replicate 1	technical replicate 3	22.1851	31.9499		9.78075		1.15457	0.4492
		biological replicate 2	technical replicate 1	22.9838	32.7357	22.9748	9.76092		1.13474	0.455418	0.394831
		biological replicate 2	technical replicate 2	22.9873	32.8829		9.90804		1.28186	0.411266
		biological replicate 2	technical replicate 3	22.9534	33.2548		10.28		1.65377	0.317808
		biological replicate 3	technical replicate 1	22.2117	31.8351	22.1287	9.70644		1.08026	0.472944	0.477159
		biological replicate 3	technical replicate 2	22.214	31.8151		9.68637		1.06019	0.479569
		biological replicate 3	technical replicate 3	21.9605	31.8169		9.6882		1.06202	0.478962
	Midgut	biological replicate 1	technical replicate 1	23.1881	25.9681	23.1133	2.85473		-5.77145	54.6236	54.3945
		biological replicate 1	technical replicate 2	23.0982	25.9625		2.84914		-5.77704	54.8355
		biological replicate 1	technical replicate 3	23.0536	25.992		2.87868		-5.7475	53.7244
		biological replicate 2	technical replicate 1	22.0543	24.011	22.0447	1.96628		-6.6599	101.119	100.367
		biological replicate 2	technical replicate 2	22.0836	23.9721		1.92738		-6.6988	103.882
		biological replicate 2	technical replicate 3	21.9962	24.0844		2.03972		-6.58647	96.1001
		biological replicate 3	technical replicate 1	22.8328	24.5479	22.7512	1.79669		-6.82949	113.731	116.887
		biological replicate 3	technical replicate 2	22.7895	24.4462		1.69495		-6.93123	122.042
		biological replicate 3	technical replicate 3	22.6313	24.5333		1.7821		-6.84408	114.888
	Hindgut	biological replicate 1	technical replicate 1	24.9701	32.1921	24.8553	7.33682		-1.28936	2.4442	2.34162
		biological replicate 1	technical replicate 2	24.762	32.3168		7.46154		-1.16464	2.24178
		biological replicate 1	technical replicate 3	24.8338	32.2557		7.40036		-1.22582	2.33888
		biological replicate 2	technical replicate 1	25.027	31.8222	25.0779	6.74431		-1.88187	3.68553	4.40219
		biological replicate 2	technical replicate 2	25.157	31.7333		6.65539		-1.9708	3.91984
		biological replicate 2	technical replicate 3	25.0497	31.2184		6.14045		-2.48573	5.60119
		biological replicate 3	technical replicate 1	25.4153	33.625	25.4978	8.12712		-0.499061	1.41329	1.324
		biological replicate 3	technical replicate 2	25.4941	33.7016		8.20374		-0.422439	1.34019
		biological replicate 3	technical replicate 3	25.5841	33.8389		8.34107		-0.28511	1.2185
	Malpighian tubule	biological replicate 1	technical replicate 1	24.9848	29.4209	25.1977	4.22322		-4.40296	21.1555	22.7164
		biological replicate 1	technical replicate 2	25.2973	29.1858		3.98808		-4.6381	24.9005
		biological replicate 1	technical replicate 3	25.3111	29.3584		4.16065		-4.46553	22.0932
		biological replicate 2	technical replicate 1	23.8664	27.7372	23.8533	3.88388		-4.7423	26.7655	26.4405
		biological replicate 2	technical replicate 2	23.8964	27.8024		3.94917		-4.67701	25.5811
		biological replicate 2	technical replicate 3	23.797	27.7259		3.87264		-4.75354	26.9749
		biological replicate 3	technical replicate 1	25.883	30.8911	26.0217	4.86933		-3.75685	13.5184	12.1266
		biological replicate 3	technical replicate 2	26.0993	31.3238		5.30202		-3.32416	10.0155
		biological replicate 3	technical replicate 3	26.0829	30.9647		4.94293		-3.68325	12.8461
	Ovary	biological replicate 1	technical replicate 1	20.4585	30.5356	20.4103	10.1253		1.49917	0.353757	0.363547
		biological replicate 1	technical replicate 2	20.3846	30.5474		10.1371		1.5109	0.350893
		biological replicate 1	technical replicate 3	20.3878	30.4098		9.99954		1.37336	0.385992
		biological replicate 2	technical replicate 1	22.3725	34.3992	22.2124	12.1868		3.56061	0.084752	0.0919656
		biological replicate 2	technical replicate 2	22.1512	34.2556		12.0432		3.417	0.0936227
		biological replicate 2	technical replicate 3	22.1136	34.1968		11.9843		3.35813	0.0975222
		biological replicate 3	technical replicate 1	20.5222	32.7406	20.6052	12.1355		3.50928	0.0878217	0.104833
		biological replicate 3	technical replicate 2	20.5665	32.248		11.6428		3.01667	0.123564
		biological replicate 3	technical replicate 3	20.7268	32.509		11.9039		3.27769	0.103114
	Testis	biological replicate 1	technical replicate 1	20.0789	32.5365	20.0959	12.4406		3.81442	0.0710794	0.0652608
		biological replicate 1	technical replicate 2	20.1061	32.9245		12.8286		4.2024	0.0543189
		biological replicate 1	technical replicate 3	20.1027	32.5507		12.4548		3.82861	0.070384
		biological replicate 2	technical replicate 1	19.6618	31.5596	19.6674	11.8922		3.26599	0.103953	0.120374
		biological replicate 2	technical replicate 2	19.6852	31.3005		11.6331		3.00693	0.124401
		biological replicate 2	technical replicate 3	19.6553	31.2066		11.5392		2.91301	0.132769
		biological replicate 3	technical replicate 1	19.8371	33.1106	19.8158	13.2948		4.66857	0.0393206	0.0402373
		biological replicate 3	technical replicate 2	19.8149	33.1483		13.3325		4.7063	0.0383057
		biological replicate 3	technical replicate 3	19.7954	32.9786		13.1628		4.53665	0.0430857
	Wing	biological replicate 1	technical replicate 1	21.7178	33.4814	21.7705	11.7109		3.08468	0.117874	0.100446
		biological replicate 1	technical replicate 2	21.6224	33.8785		12.108		3.48181	0.0895096
		biological replicate 1	technical replicate 3	21.9714	33.8086		12.0381		3.41189	0.0939545
		biological replicate 2	technical replicate 1	20.8761	34.1468	20.7992	13.3475		4.72134	0.0379083	0.0429711
		biological replicate 2	technical replicate 2	20.886	33.8876		13.0883		4.46215	0.0453691
		biological replicate 2	technical replicate 3	20.6356	33.8791		13.0799		4.45368	0.0456361
		biological replicate 3	technical replicate 1	21.3339	33.9392	21.3132	12.626		3.99986	0.0625063	0.050055
		biological replicate 3	technical replicate 2	21.3152	34.4613		13.1481		4.52191	0.0435281
		biological replicate 3	technical replicate 3	21.2905	34.4414		13.1283		4.50208	0.0441306
	Leg	biological replicate 1	technical replicate 1	16.5258	31.3327	16.5365	14.7962		6.17	0.0138882	0.0148721
		biological replicate 1	technical replicate 2	16.433	31.3735		14.837		6.21082	0.0135008
		biological replicate 1	technical replicate 3	16.6508	31.0219		14.4853		5.85916	0.0172273
		biological replicate 2	technical replicate 1	15.4802	32.0943	15.4662	16.628		8.00185	0.00390125	0.00421093
		biological replicate 2	technical replicate 2	15.4448	31.9533		16.4871		7.86089	0.00430165
		biological replicate 2	technical replicate 3	15.4738	31.9109		16.4447		7.81851	0.0044299
		biological replicate 3	technical replicate 1	16.4597	32.3537	16.3689	15.9848		7.35861	0.00609311	0.00708871
		biological replicate 3	technical replicate 2	16.343	31.8213		15.4524		6.82621	0.00881267
		biological replicate 3	technical replicate 3	16.3041	32.2918		15.9229		7.29668	0.00636034
