# Supplementary material for: Toxicity of Flonicamid to Diaphorina citri (Hemiptera: Liviidae) and Its Identification and Expression of Kir Channel Genes
Source: Insects. 2024 Nov 18;15(11):900. doi: 10.3390/insects15110900 (PMC11594753; doi:10.3390/insects15110900)
Supplement: Supplementary file 1 [file insects-15-00900-s001.zip › raw data/The toxicity of flonicamid on D. citri adult.xls]

## Sheet: Sheet1
group	ck				2.5 mg AI L-1				5 mg AI L-1				10 mg AI L-1				20 mg AI L-1				40 mg AI L-1
biological replicate	1	2	3	4	1	2	4	5	1	2	4	5	2	3	4	5	2	3	4	5	1	2	3	5
Number of deaths in 24h	0	0	0	0	0	0	0	0	0	0	0	0	0	0	1	0	0	1	0	1	0	1	1	1
24h mortality	0	0	0	0	0	0	0	0	0	0	0	0	0	0	0.1	0	0	0.1	0	0.1	0	0.1	0.1	0.1
Number of deaths in 48h	0	0	0	0	0	0	0	0	0	1	1	1	0	0	1	0	2	3	5	1	2	2	5	3
48h mortality	0	0	0	0	0	0	0	0	0	0.1	0.1	0.1	0	0	0.1	0	0.2	0.3	0.5	0.1	0.2	0.2	0.5	0.3
Number of deaths in 72h	0	0	0	0	0	0	1	0	0	1	1	2	1	0	1	1	5	4	5	3	3	5	7	5
72h mortality	0	0	0	0	0	0	0.1	0	0	0.1	0.1	0.2	0.1	0	0.1	0.1	0.5	0.4	0.5	0.3	0.3	0.5	0.7	0.5
Number of deaths in 96h	0	1	0	0	1	0	2	1	1	2	3	3	5	1	4	4	5	5	6	6	6	6	10	7
96h mortality	0	0.1	0	0	0.1	0	0.2	0.1	0.1	0.2	0.3	0.3	0.5	0.1	0.4	0.4	0.5	0.5	0.6	0.6	0.6	0.6	1	0.7
average mortality	0.025				0.1				0.225				0.35				0.55				0.725
